# Supplementary material for: Prehospital Stroke Care, Paramedic Training Needs, and Hospital-Directed Feedback in Lithuania
Source: Healthcare (Basel). 2022 Oct 7;10(10):1958. doi: 10.3390/healthcare10101958 (PMC9601945; doi:10.3390/healthcare10101958)
Supplement: Supplementary file 1 [file healthcare-10-01958-s001.zip]

Archive with 6 entries (6 files):
- Figure S1.jpeg
- Figure S2.jpeg
- Figure S3.jpeg
- Figure S4.jpeg
- Figure S5.jpeg
- Supplementary Material S1.pdf
